# Supplementary material for: Genomic organization, gene expression and activity profile of Marinobacter hydrocarbonoclasticus denitrification enzymes
Source: PeerJ. 2018 Sep 21;6:e5603. doi: 10.7717/peerj.5603 (PMC6152468; doi:10.7717/peerj.5603)
Supplement: Supplemental Information 2 — Raw data of Figs. 3 and 5. [file peerj-06-5603-s002.xlsx]

## Sheet: Reactor_pH7.5
	Reactor 2L - pH7.5
		Replica 1				N2OR and NOR activities
		Growth Curve				OD 600	Time(h)	Activ_N2OR	STD_Activ_N2OR	Activ_Nor	STD_Activ_Nor	Activ_N2OR/OD	Activ_NOR/OD	STD_OD600nm	SD_N2or	SD_NOR		Nitrate and Nitrites quantifications
		Time (h)	OD600nm	log(OD600nm)		0	0	0	0	0	0	0	0	0.001	0	0		Time (h)	[NO3-]	STD_NO3-	[NO2-]	STD_NO2-
		0	0.118	-0.928118		0.164	1.2	0	0			0		0.001	0			0	7.80916	0.00948365	0.0256208	2.56208e-05
		1.08333	0.177	-0.752027		0.235	2.16667	0	0			0		0.001	0			2.16667	7.50594	0.0332523	1.72708	0.00172708
		2.16667	0.268	-0.571865		0.433	3.25	0.00302632	0.000186081	0	0	0.00698918	0	0.001	0.000445889	0		3.33333	0	0.0762678	8.29792	0.00829792
		3.25	0.505	-0.296709		0.625	4.2	0.00460526	0.000186081			0.00736842		0.001	0.000309519			4.16667	0	0.14882	6.43958	0.00643958
		4.33333	0.668	-0.175224		0.715	5.1	0.00868421	0.0020099	0.00789474	0.00132453	0.0121457	0.0110416	0.001	0.00282804	0.00186794		5.08333	0	0.0575385	3.73437	0.00373437
		5.25	0.818	-0.0872467		1.01	7.1	0.02	0.000948829			0.019802		0.001	0.000959041			7.08333	0	0.000426996	0	0
		6.25	0.898	-0.0467237		0.885	8.1	0.0139474	0.00144936	0.0144737	0.0041775	0.0157597	0.0163544	0.001	0.0016555	0.00473882		17.1667	0	0.000902398	0	0
		7.16667	0.9	-0.0457575		1.254	10.9	0.0189474	0.000455803			0.0151095		0.001	0.000375528			50.6667	0	0.000957888	0	0
		8.25	0.9125	-0.0397671		1.152	14.3	0.0223684	0.000372161	0.0163158	0.00243095	0.019417	0.014163	0.001	0.000339912	0.00212249
		9	0.954	-0.0204516		1.268	17.2	0.0210526	0.00409378	0.0252632	0.00338374	0.016603	0.0199236	0.001	0.00324162	0.00268428
		10.1667	0.952	-0.0213631		1.329	22.3	0.0202632	0.0101955			0.0152469		0.001	0.007683
		11.3333	1.092	0.0382226		1.641	28.1	0.0194737	0.00890988			0.011867		0.001	0.00543677
		12.4167	1.102	0.0421816		2.21	45.2	0.0339474	0.00334945	0.0221053	0.000803961	0.0153608	0.0100024	0.001	0.00152254	0.000368309
		13.6667	1.126	0.0515384
		14.5	1.112	0.0461048
		15.4167	1.154	0.0622058
		16.5	1.184	0.0733517		Relative gene expression pH 7.5
		17.4167	1.276	0.105851		Replica 1
		18.3667	1.202	0.0799045		Raw Data Gene expression pH 7.5						Raw data
		19.4167	1.198	0.0784568		Time (h)	narG	nirS	c-norB	q-norB	nosZ	16S RNA	STD_narG	STD_nirS	STD_c-norB	STD_q-norB	STD_nosZ
		20.2833	1.274	0.105169		0	6.61	5.9335	4.7155	5.225	34.4525	17.7465	0.0375097	0.0691462	0.0374166	0.0296474	0.293941
		21.3333	1.32	0.120574		1.1	43.7	91.7595	71.593	16.8105	304.535	17.9704	0.250528	0.655097	0.467306	0.115992	2.19329
		22.3333	1.356	0.13226		3.3	414.33	168.795	644.129	8.5015	719.98	32.0365	2.16158	1.80639	3.76347	0.0581429	4.63259
		28.25	1.646	0.21643		5.3	677.765	1214.82	1782.78	31.498	1059.11	33.4493	1.57715	9.61384	12.924	0.186428	7.15059
		30	1.78	0.25042		7.2	27.835	221.673	98.2595	6.6135	206.755	18.7089	0.078015	1.31699	0.572971	0.0394487	2.18875
		31.9167	1.776	0.249443		10.2	15.15	37.762	19.292	10.2785	69.315	14.5421	0.0354817	0.220814	0.163996	0.133572	0.410521
		35.1667	1.98135	0.296961		14.5	6.74	22.719	8.3085	7.203	24.865	11.4694	0.0353673	0.221656	0.0501546	0.0450708	0.148607
		47.1667	2.10456	0.323161		28.3	4.4	18.6225	5.279	5.125	22.845	17.2512	0.0153949	0.129656	0.0796492	0.0601339	0.209771
						47.2	3.855	18.1975	4.964	5.981	23.45	16.514	0.0411976	0.171946	0.0359132	0.0442205	0.159436
		Replica 2
		Growth Curve
		Time (h)	OD600nm	log(OD600nm)		Replica 2
		0	0.098	-1.00877		Raw Data Gene expression pH 7.5						Raw data
		1.16667	0.164	-0.785156		Time (h)	narG	nirS	c-norB	q-norB	nosZ	16S RNA	STD_narG	STD_nirS	STD_cnorB	STD_qnorB	STD_nosZ
		2.16667	0.235	-0.628932		0	19.685	24.4275	14.791	15.7085	98.2875	24.2299	0.0432499	0.0243097	0.0348459	0.0154133	0.205873
		3.33333	0.433	-0.363512		1.2	417.465	176.526	649.294	11.8955	691.629	34.9369	0.585977	0.703883	2.40138	0.0182964	1.44469
		4.16667	0.625	-0.20412		3.3	362.442	411.599	697.751	27.866	915.093	36.8416	1.60198	1.28259	0.959002	0.0329539	1.65018
		5.08333	0.715	-0.145694		5.1	389.576	1210.34	1262.26	27.5625	1125.34	36.8416	0.420369	1.33954	1.25506	0.0992379	1.44306
		7.08333	1.01	0.00432137		7.1	6.61	169.053	56.723	4.317	487.04	34.3365	0.0107799	0.260486	0.0664532	0.0132855	1.4254
		8.08333	0.885	-0.0530567		10.9	4.75	44.925	11.8665	4.9375	201.507	37.0021	0.0055803	0.195469	0.0180348	0.0506827	0.198701
		9.33333	1.118	0.0484418		14.3	2.98	30.0595	7.326	3.1735	96.8475	37.233	0.0187436	0.0704033	0.0293606	0.0228845	0.119872
		10.9167	1.254	0.0982975		28.1	3.595	30.7795	6.188	4.883	75.172	35.9848	0.00391015	0.0507711	0.00922917	0.0101548	0.0728821
		12.3333	1.142	0.0576661		47.8	4.32	26.376	6.892	5.3275	55.0845	36.569	0.00501455	0.032183	0.0103016	0.0283136	0.0753316
		14.25	1.152	0.0614525
		16.25	1.188	0.0748164
		17.1667	1.268	0.103119		Replica 3
		19.25	1.388	0.142389		Raw Data Gene expression pH 7.5						Raw data
		22.25	1.329	0.123525		Time (h)	narG	nirS	c-norB	q-norB	nosZ	16S RNA	STD_narG	STD_nirS	STD_cnorB	STD_qnorB	STD_nosZ
		25.1667	1.5375	0.186815		1.3	45.125	70.0805	53.7665	3.5865	243.975	16.6504	0.463873	0.524109	0.486195	0.0656066	1.88102
		28.0833	1.641	0.215109		3.3	96.56	170.277	121.478	11.7925	384.945	19.5484	0.80772	2.23335	1.58916	0.222845	2.60957
		41.5	2.245	0.351216		5.7	280.548	427.776	150.471	3.939	364.965	19.5833	2.12767	3.26088	2.92785	0.0736004	2.43745
		45.1667	2.21	0.344392		7.8	2.6135	54.9	3.8835	1.409	66.225	15.3978	0.0342572	0.374144	0.0387774	0.0313787	0.515016
		47.8333	2.26	0.354108		8.8	6.945	69.65	11.182	4.975	49.14	17.8643	0.0463867	0.47994	0.160046	0.100086	0.389009
						9.8	5.395	52.7235	6.259	3.1515	47.245	28.7162	0.0390959	0.53287	0.0806747	0.0614031	0.33757
		Replica 3				10.8	3.79	23.512	3.581	2.8295	36.025	18.2358	0.0403198	0.187733	0.0243995	0.0544787	0.313503
		Growth Curve				45.8	9.285	17.066	2.419	7.755	42.13	14.7224	0.115076	0.220932	0.0349677	0.142217	0.38543
		Time (h)	OD600nm	log(OD600nm)
		0	0.089	-1.05061
		1.25	0.179	-0.747147
		2.25	0.292	-0.534617
		3.33333	0.489	-0.310691
		4.58333	0.78	-0.107905
		5.66667	1.154	0.0622058
		6.75	1.316	0.119256
		7.83333	1.516	0.180699
		8.75	1.584	0.199755
		9.83333	1.712	0.233504
		10.8	1.872	0.272306
		11.8833	1.9	0.278754
		12.8833	1.968	0.294025
		13.8833	2.024	0.306211
		15.25	2.12	0.326336
		16.5	2.228	0.347915
		17.9167	2.316	0.364739
		18.8333	2.428	0.385249
		19.75	2.468	0.392345
		20.75	2.544	0.405517
		21.6667	2.636	0.420945
		22.4167	2.728	0.435844
		25.25	2.896	0.461799
		27.3333	3.17	0.501059
		29.3333	3.28	0.515874
		43.5	3.86	0.586587
		44.5	3.94	0.595496
		45.75	4.07	0.609594

## Sheet: Flasks_pH 7.5
	Serum flasks - pH7.5
		Growth Curve				N2OR and NOR activities												Nitrate and Nitrites quantifications
		Time (h)	OD600nm	log(OD600nm)		OD 600	Time(h)	Activ_N2OR	STD_Activ_N2OR	Activ_Nor	STD_Activ_Nor	Activ_N2OR/OD	Activ_NOR/OD	STD_OD600nm	SD_N2or	SD_NOR		Time (h)	[NO3-]	STD_NO3-	[NO2-]	STD_NO2-
		0	0.097	-1.01323		0.097	0	0	0	0	0	0	0	0.001	0	0		0			0.109222	0
		1	0.103	-0.987163		0.226	2	0	0			0		0.001	0			1	10.5406	0.0216645	0.243404	0.0216645
		2	0.226	-0.645892		0.564	3.78333	0.000263158	0.000455803	0.00614035	0.000303869	0.000466592	0.0108871	0.001	0.000808988	0.000538774		2	9.78572	0.110853	1.44178	0.0729106
		2.91667	0.355	-0.449772		0.732	5.83333	0.00368421	0.000789474	0.00526316	0	0.00503307	0.00719011	0.001	0.00108539	0		2.91667	4.35605	0.625224	5.34578	0.0879955
		3.78333	0.564	-0.248721		0.867	8	0.005	0.0014652			0.00576701		0.001	0.00169662			3.78333	0.650234	1.66165	6.9766	0.230186
		5	0.813	-0.0899095		0.867	10.3333	0.00403509	0.000151934	0.00596491	0.000803961	0.00465408	0.00687994	0.001	0.000180609	0.00092729		5	0	0.0478425	4.67404	0.0337004
		5.83333	0.732	-0.135489		1.015	23	0.00403509	0.00197515			0.00397546		0.001	0.00194987			5.83333	0	0.00103939	0.0219778	0.000659966
		7.03333	0.795	-0.0996329		1.03	29.4167	0.0054386	0.00197515	0.00394737	0.00111648	0.00528019	0.0038324	0.001	0.00192274	0.00108397		29.4167	0	0.00527283	0.0285333	0.00499689
		8	0.867	-0.0619809		1.08	32.4167	0.00236842	0.000744323			0.00219298		0.001	0.000691218			48.0833			0.0295889	0.00212132
		9	0.876	-0.0574959		1.035	48.0833	0.00934211	0.000372161	0.0187337	0.00040201		0	0.001		0.000388416
		10.3333	0.867	-0.0619809
		11.8333	0.891	-0.0501223
		15.25	0.903	-0.0443122
		23	1.015	0.00646604
		29.4167	1.03	0.0128372
		32.4167	1.08	0.0334238
		48.0833	1.035	0.0149403
