# Supplementary material for: Genomic organization, gene expression and activity profile of Marinobacter hydrocarbonoclasticus denitrification enzymes
Source: PeerJ. 2018 Sep 21;6:e5603. doi: 10.7717/peerj.5603 (PMC6152468; doi:10.7717/peerj.5603)
Supplement: Supplemental Information 3 — Raw data for the determination of kinetic parameters for reduction of nitrous oxide by the whole-cells. [file peerj-06-5603-s003.xlsx]

## Sheet: celulas
																					vm	2.15
																					km	17.6
[N2O] uM	m (s-1)	m (μmolMV.s-1)	m (μmolN2O.s-1)	m (μmolN2O.min-1)	Prot (mg)	Prot (mg/3µL)	m (μmolN2O.min-1.mgprot-1)	Median		STD
1253.76	0.128	0.0112281	0.00561404	0.336842	28.7	0.0862725	3.9044	3.14792	3.29942	0.545249											Simulation
																					[s]	activity
	0.0933	0.00818421	0.00409211	0.245526	28.7	0.0862725	2.84594														0	0
	0.1032	0.00905263	0.00452632	0.271579	28.7	0.0862725	3.14792														5	0.475664
752.257	0.0704	0.00617544	0.00308772	0.185263	28.7	0.0862725	2.14742	2.14742	2.14589	0.154103											10	0.778986
	0.0791	0.0069386	0.0034693	0.208158	28.7	0.0862725	2.41279														15	0.989264
	0.0703	0.00616667	0.00308333	0.185	28.7	0.0862725	2.14437														20	1.14362
																					25	1.26174
250	0.0651	0.00571053	0.00285526	0.171316	28.7	0.0862725	1.98575	1.9705	1.87594	0.177154											30	1.35504
	0.0646	0.00566667	0.00283333	0.17	28.7	0.0862725	1.9705														35	1.43061
	0.0548	0.00480702	0.00240351	0.144211	28.7	0.0862725	1.67157														40	1.49306
																					45	1.54553
80.2407	0.0633	0.00555263	0.00277632	0.166579	28.7	0.0862725	1.93085	1.76613	1.76308	0.169313											50	1.59024
	0.0579	0.00507895	0.00253947	0.152368	28.7	0.0862725	1.76613														55	1.62879
	0.0522	0.00457895	0.00228947	0.137368	28.7	0.0862725	1.59226														60	1.66237
																					65	1.69189
40.1204	0.0398	0.00349123	0.00174561	0.104737	28.7	0.0862725	1.21402	1.43365	1.42653	0.209037											70	1.71804
	0.0535	0.00469298	0.00234649	0.140789	28.7	0.0862725	1.63192														75	1.74136
	0.047	0.00412281	0.0020614	0.123684	28.7	0.0862725	1.43365														80	1.7623
																					85	1.78119
20.0602	0.0388	0.00340351	0.00170175	0.102105	28.7	0.0862725	1.18352	1.2003	1.2003	0.0237258											90	1.79833
	0.0399	0.0035	0.00175	0.105	28.7	0.0862725	1.21707														95	1.81394
																					100	1.82823
																					105	1.84135
120.361	0.0685	0.00600877	0.00300439	0.180263	28.7	0.0862725	2.08946	1.86374	1.88611	0.193143											110	1.85345
	0.0559	0.00490351	0.00245175	0.147105	28.7	0.0862725	1.70512														115	1.86463
	0.0611	0.00535965	0.00267982	0.160789	28.7	0.0862725	1.86374														120	1.875
																					125	1.88464
																					130	1.89363
																					135	1.90203
																					140	1.9099
																					145	1.91728
																					150	1.92422
																					155	1.93076
																					160	1.93694
																					165	1.94277
																					170	1.94829
																					175	1.95353
																					180	1.9585
																					185	1.96323
																					190	1.96773
																					195	1.97201
																					200	1.9761
																					205	1.98001
																					210	1.98374
																					215	1.98732
																					220	1.99074
																					225	1.99402
																					230	1.99717
																					235	2.0002
																					240	2.00311
																					245	2.0059
																					250	2.00859
																					255	2.01119
																					260	2.01369
																					265	2.0161
																					270	2.01843
																					275	2.02068
																					280	2.02285
																					285	2.02495
																					290	2.02698
																					295	2.02895
																					300	2.03086
																					305	2.0327
																					310	2.03449
																					315	2.03623
																					320	2.03791
																					325	2.03955
																					330	2.04114
																					335	2.04268
																					340	2.04418
																					345	2.04564
																					350	2.04706
																					355	2.04844
																					360	2.04979
																					365	2.0511
																					370	2.05237
																					375	2.05362
																					380	2.05483
																					385	2.05601
																					390	2.05716
																					395	2.05829
																					400	2.05939
																					405	2.06046
																					410	2.06151
																					415	2.06253
																					420	2.06353
																					425	2.06451
																					430	2.06546
																					435	2.06639
																					440	2.06731
																					445	2.0682
																					450	2.06908
																					455	2.06993
																					460	2.07077
																					465	2.07159
																					470	2.0724
																					475	2.07318
																					480	2.07395
																					485	2.07471
																					490	2.07545
																					495	2.07618
																					500	2.07689
																					505	2.07759
																					510	2.07828
																					515	2.07895
																					520	2.07961
																					525	2.08026
																					530	2.0809
																					535	2.08152
																					540	2.08214
																					545	2.08274
																					550	2.08333
																					555	2.08392
																					560	2.08449
																					565	2.08505
																					570	2.0856
																					575	2.08615
																					580	2.08668
																					585	2.08721
																					590	2.08772
																					595	2.08823
																					600	2.08873
																					605	2.08922
																					610	2.08971
																					615	2.09018
																					620	2.09065
																					625	2.09111
																					630	2.09157
																					635	2.09202
																					640	2.09246
																					645	2.09289
																					650	2.09332
																					655	2.09374
																					660	2.09416
																					665	2.09456
																					670	2.09497
																					675	2.09537
																					680	2.09576
																					685	2.09614
																					690	2.09652
																					695	2.0969
																					700	2.09727
																					705	2.09763
																					710	2.09799
																					715	2.09835
																					720	2.0987
																					725	2.09904
																					730	2.09938
																					735	2.09972
																					740	2.10005
																					745	2.10038
																					750	2.1007
																					755	2.10102
																					760	2.10134
																					765	2.10165
																					770	2.10196
																					775	2.10226
																					780	2.10256
																					785	2.10285
																					790	2.10315
																					795	2.10343
																					800	2.10372
